# Supplementary material for: A Dilp8-dependent time window ensures tissue size adjustment in Drosophila
Source: Nat Commun. 2022 Sep 26;13:5629. doi: 10.1038/s41467-022-33387-6 (PMC9512784; doi:10.1038/s41467-022-33387-6)
Supplement: Supplementary file 4 — Supplementary Data 1 [file 41467_2022_33387_MOESM4_ESM.zip]

Archive with 30 entries (27 files):
- Supplementary Software Information/
- __MACOSX/._Supplementary Software Information
- Supplementary Software Information/Demo/
- __MACOSX/Supplementary Software Information/._Demo
- Supplementary Software Information/.DS_Store
- __MACOSX/Supplementary Software Information/._.DS_Store
- Supplementary Software Information/Instructions_AutomatedWingSegmentation.pdf
- __MACOSX/Supplementary Software Information/._Instructions_AutomatedWingSegmentation.pdf
- Supplementary Software Information/Demo/.DS_Store
- __MACOSX/Supplementary Software Information/Demo/._.DS_Store
- Supplementary Software Information/Demo/Demo.pdf
- __MACOSX/Supplementary Software Information/Demo/._Demo.pdf
- Supplementary Software Information/Demo/Wings pictures/
- __MACOSX/Supplementary Software Information/Demo/._Wings pictures
- Supplementary Software Information/Demo/Wings pictures/D04L.tif
- __MACOSX/Supplementary Software Information/Demo/Wings pictures/._D04L.tif
- Supplementary Software Information/Demo/Wings pictures/D02L.tif
- __MACOSX/Supplementary Software Information/Demo/Wings pictures/._D02L.tif
- Supplementary Software Information/Demo/Wings pictures/D01R.tif
- __MACOSX/Supplementary Software Information/Demo/Wings pictures/._D01R.tif
- Supplementary Software Information/Demo/Wings pictures/D03L.tif
- __MACOSX/Supplementary Software Information/Demo/Wings pictures/._D03L.tif
- Supplementary Software Information/Demo/Wings pictures/D02R.tif
- __MACOSX/Supplementary Software Information/Demo/Wings pictures/._D02R.tif
- Supplementary Software Information/Demo/Wings pictures/D01L.tif
- __MACOSX/Supplementary Software Information/Demo/Wings pictures/._D01L.tif
- Supplementary Software Information/Demo/Wings pictures/D03R.tif
- __MACOSX/Supplementary Software Information/Demo/Wings pictures/._D03R.tif
- Supplementary Software Information/Demo/Wings pictures/D04R.tif
- __MACOSX/Supplementary Software Information/Demo/Wings pictures/._D04R.tif
