# Supplementary material for: A Dilp8-dependent time window ensures tissue size adjustment in Drosophila
Source: Nat Commun. 2022 Sep 26;13:5629. doi: 10.1038/s41467-022-33387-6 (PMC9512784; doi:10.1038/s41467-022-33387-6)
Supplement: Supplementary file 6 — Source Data [file 41467_2022_33387_MOESM6_ESM.xlsx]

## Sheet: Fig 1
Control wing disc volume R-L difference (Fig 1b)
KO/+ 96 AED	KO/+ 114 AED	KO/+ 7hs APF
0.0546946	0.0531322	0.0185827
-0.0775194	-0.136139	-0.0085605
0.0888067	-0.0271493	-0.0176392
0.0123638	-0.0553155	0.0377617
0.0693035	-0.0365881	0.0213102
0.132204	0.074415	-0.0162272
0.00818169	-0.0035165	-0.0095864
-0.00785855	-0.003691	0.00469531
-0.0229703	-0.0696396	-0.017192
-0.0575605	0.00336134	-0.0192862
-0.136864	0.0103832	-0.0042291
0.0125847	-0.0121987	0.00036219
0.0599937	-0.0814097	-0.0144983
0.0375299	-0.0451173	0.0343658
0.0545163	0.0688037	0.0757429
-0.020611	-0.0094241	-0.0234308
-0.00278552	-0.0392474	0.0100765
-0.0226537	0.0266438	0.0057562
0.0651485	-0.0013201	0.0158616
-0.0455527	0.00471254	0.00833628
0.0754012	0.0178372	0.00365354
0.0216216	-0.0197846	-0.0227621
-0.010327	-0.106975	0.00957583
-0.0641379	-0.0159106	-0.0023144
0.125119	0.0301032	-0.0005515
0.0360478	0.0289331	0.00772322
0.0598903	0.0216216	0.0412936
0.144558	0.0497981	-0.0307649
-0.0240255		0.0142324
		-0.02336
		0.00696864
		0.011194
		0.00042262
		-0.0311279
		0.0465378
		0.0193306
		0.0254912
FA index
0.00424294	0.00249466	0.000538119	Variance
42.4294	24.9466	5.38119	FA index
dilp8 mutant wing disc volume R-L difference (Fig 1c)
KO/KO 96 AED	KO/KO 114 AED	KO/KO 7hs APF
0.0595037	-0.113022	0.016029
-0.0353601	-0.142803	-0.089757
-0.0303806	-0.0408951	-0.0007135
-0.0181269	-0.0644156	-0.0946675
0.0327869	-0.0610501	-0.0388063
0.121131	-0.0196629	0.0246994
-0.156751	-0.0396462	0.0581459
-0.00263354	-0.0396855	0.0659085
0.0235126	-0.106896	-0.01979
0.0153509	0.0197409	-0.059451
-0.00230947	0.00555384	-0.0303763
-0.0689655	-0.0192982	-0.0332467
0.0394942	-0.005505	-0.0016839
-0.0176195	0.0106585	-0.026874
-0.196944	-0.0076278	0.0434118
0.0272727	-0.0075535	0.0019658
-0.0766251	-0.0044907	-0.0144197
0.0142113	-0.0105552	0.0621783
-0.0595533	0.0272073	0.0362976
-0.0581108	-0.0614801	0.00077
-0.0313883	0.0189702	-0.0872896
0.0152672	-0.0207359	-0.0432423
-0.0222017	0.0366667	-0.0028282
-0.0557222	0.0189436	0.0867373
-0.0274029	-0.0400943	-0.0559688
0.105678	-0.0013184	0.0157306
0.0132833	-0.0522325
-0.0967742	-0.004329
-0.0258807
FA index
0.00443241	0.00190473	0.00240515	Variance
44.3241	19.0473	24.0515	FA index
The above calculated FA indexes are shown in Fig 1d

## Sheet: Fig 2
qPCR for dilp8 expression thorugh devevelopment (Fig2a)
96h	104h	112h	116h	WPP	2h APF	5h APF	7h APF
1.17785	1.00602	0.542699	0.49012	2826.61	7.59984	1.851	4.20359
1	0.583824	9.74604	10.836	1512.37	11.9947	1.99529	3.26711
0.7682	0.849797	0.600682	2.81589	394.946	13.816	2.62615	4.84458
				3319.02	30.9224	3.18495	3.45466
				951.665
				1067.05
				1238.47
Mean
0.982017	0.813212	3.62981	4.71402	1615.73	16.0832	2.41435	3.94248
SEM
0.118597	0.123242	3.05816	3.13378	400.975	5.11554	0.30709	0.362406
FA data on temporally-controlled dilp8 downregulation (Fig2b)
constant light - w1118	constant light - d8i-trip	WPP shift w1118	WPP shift d8i-trip	pupa shift w1118	pupa shift d8i-trip	constant dark w1118	constant dark d8i-trip	eL3 shift w1118	eL3 shift d8i-trip
0.0487847	0.0213364	0.0119299	-0.0192581	-0.00881701	-0.00968174	-0.01393	0.001182	-0.00678	-0.0045
0.00160023	0.0127334	0.00762232	0.00293658	-0.0151662	0.00408232	0.004663	0.01753	-0.00155	-0.00993
-0.00434767	0.00159463	0.00314693	-0.00369487	-0.00593516	0.00604367	-0.00518	0.000177	0.008389	-0.00063
-0.0158839	0.00140219	0.00808864	-0.00285057	0.00495875	0.00500198	-0.00863	0.004741	-0.01493	-0.01263
0.00331134	-0.0363082	-0.00367413	0.0209282	-0.00204298	0.00575886	-0.00053	0.016354	0.004669	-0.0001
-0.0132039	0.0128091	-0.00207952	0.00381263	0.00832226	0.01097	0.001178	0.003578	-0.01579	0.003086
-0.0186982	-0.00586256	-0.00331821	-0.0164322	0.00445289	0.0118106	0.007875	0.000732	-0.01312	0.019775
-0.0333962	-0.013135	0.00527369	0.0345125	-0.00136108	0.00409867	-0.0031	0.006658	-0.00276	0.003339
-0.0121457	-0.0367934	-0.00560531	0.00328657	-0.0045797	-0.00238736	-0.0017	0.008631	0.004042	0.013836
-5.97e-06	-0.0719043	0.00615476	0.00106937	-0.00658022	0.00561954	-0.00425	0.00208	-0.01055	0.00287
0.00326444	0.0203446	-0.00884511	0.00219742	0.000649877	-0.00949973	0.007464	-0.0085	-0.0034	0
0.00675792	0.0127915	0.0156036	0.0112257	0.00260167	0.00236193	0.009718	0.003101	0.013231	-0.00237
0.000261752	-0.0305298	-0.0100983	0.00154333	0.00419712	-0.00193484	0.007328	-0.01555	-0.0041	0
0.00941954	0.0306362	-0.000161156	0.0139018	0.00173196	0.00574032	-0.00189	0.004755	0.009096	-0.00265
-0.0045056	0.0264459	0.0190836	0.0206877	0.00275394	-0.0012898	0.005935	0.00922	0.006336	0.018636
0.00334603	0.00778773	-0.0115339	0.0199408	0.00343149	0.00234772	0.001526	0.001739	0.003625	-0.0027
-0.00540761	0.0233745	0.00388	-0.00127643	-0.00659498	0.0244534	-0.0037	-0.00073	0.010305	0.007267
0.0104701	-0.00341363	-0.0044274	-0.0123314	-0.00835792	-0.00204124	-0.0102	-0.01184	0.01534	-0.02603
-0.00284762	0.00434489	0.0136267	-0.0084206	0.0033509	-0.00808653	-0.00039	0.002986	-0.00616	0.018431
0.0101547	-0.0194391	0.00179578	0.0043288	-0.016445	0.0157424	-0.00852	-0.01211	0.002713	-0.01504
-0.00534632	0.0424137	-0.0129885	-0.00722727	0.013218	-0.00317045	-0.00568	0.004214	0.005707	0.0069
-0.00648105	0.012436	-0.0105173	-0.0357528	0.00410622	0.00411449	0.004638	0.01731	-0.00672	0.00066
-0.00681442	-0.0128264	-0.00830428	-0.00158263	-0.00400793	-0.00526596	-0.0096	-0.00941	-0.00364	-0.00198
0.00441109	-0.0116279	-0.00624865	-0.0411474	0.00410847	-0.00465938	-0.00771	0.004434	-0.02083	-0.0318
0.0110005	-0.00500479	-0.00291467	-0.0217707	-0.00485908	0.0114921	-0.00929	-0.01076	-0.00073
0.00404988	0.0188	-0.00116624	-0.00238062	-0.0094933	0.00961442	-0.01104	0.017515	-0.00457
0.00335817		-0.0141472	0.000910365	-0.00401988	-0.0072528	-0.00249	-0.00157	0.002721
0.00222752		-0.007465	0.00381708	-0.00904657	0.0110957	0.010736	0.005002	-0.00194
0.00113399		0.00581675	0.0242464	0.00116759	0.000774219	0.006145	0.013496	0.008085
0.0114991			0.0198788	0.00342911	0.0211243	0.007955	0.008413	0.001557
							-0.00812
							0.012262
							-0.01297
							0.005528
							0.009141
							-0.00211
							0.010893
							-0.0154
							0.023557
							0.01227
FA index
0.000182781	0.000625187	7.95905e-05	0.000283411	4.66046e-05	7.29682e-05	4.99064e-05	9.76424e-05	7.77897e-05	0.000156817	Variance
1.82781	6.25187	0.795905	2.83411	0.466046	0.729682	0.499064	0.976424	0.777897	1.56817	FA index

## Sheet: Fig 3
qPCR on dissected tissues (Fig3a)
Fat body	Gut	Salivary glands	Brain	Wing discs	Carcass
1	1.05913	1.26114	1.17948	1.95668	375.543
1.85706	1.08799	1.85206	0.415515	1.7531	432.583
0.571675	0.348992	0.585232		1.18147	469.653
Mean
1.14291	0.832037	1.23281	0.797496	1.63042	425.926
SEM
0.377878	0.241666	0.365975	0.381981	0.23204	27.3705
qPCR on epidermis > dilp8-RNAi (Fig3c)
Eip>w	Eip>d8i trip	Eip>d8i GD	E22C>w	E22C>d8i trip	E22C>d8i gd
0.874848	0.146649	0.211886	1.06989	0.0244396	0.0165209
0.984474	0.272147	0.172712	0.985522	0.0135618	0.0787845
1.16108	0.162405	0.138444	0.948409	0.0232532	0.162729
Mean
1.0068	0.193734	0.174347	1.00127	0.0204182	0.0860115
SEM
0.0833794	0.0394696	0.0212166	0.0359412	0.00344526	0.0423611
FA data on epidermis > dilp8-RNAi (Fig3d)
Eip>w	Eip>TRIP	Eip>GD	E22C>w	E22C>TRIP	E22C>GD
-0.01299	0.0100616	-0.0327668	-0.0049722	0.00582622	-0.0356196
-0.00876054	-0.00598489	-0.00043711	-0.0135254	-0.0109867	-0.0123464
-0.00242136	-0.019715	-0.00691336	0.000610485	-0.0117446	-0.00481521
-0.00653501	-0.00250945	-0.0207151	0.00548974	0.00181839	-0.0138209
-0.029283	0.0207163	-0.0189112	-0.0147813	0.00017108	-0.0438982
-0.00693129	-0.00921731	-0.0311912	0.00845479	0.0256381	-0.0339373
-0.00952472	-0.0191157	-0.0269924	-0.00652412	-0.0109036	-0.00408761
0.0165281	-0.0383681	-0.00629526	-0.00465576	0.00616048	-0.0250347
-0.0126869	-0.0399604	-0.0288481	-0.00487326	0.00144691	-0.0123941
-0.0101935	-0.00523841	-0.0148142	-0.0149946	0.0250179	0.00213825
-0.00962109	-0.0334887	-0.0329488	-0.00434762	-0.0159379	-0.0129111
-0.0226361	-0.00388327	-0.0228768	-0.0109707	0.0028373	-0.0115816
-0.0278864	-0.00627124	-0.0420133	-0.00241687	0.0169709	0.0223934
0.00866622	-0.0081448	-0.014251	-0.0120628	-0.0307233	-0.0105401
-0.0203765	-0.0085286	-0.0196157	-0.00482884	-0.0136593	-0.0024634
-0.0029075	-0.0270886	0.00285655	0.00355695	0.0045287	-0.00091563
-0.016788	-0.0211777	-0.0124712	0.00131157	-0.0500875	-0.0212746
-0.00776055	-0.0408433	0.0108291	0.0005193	-0.00020483	-0.0128509
-0.00787018	0.015593	-0.00637227	-0.00972645	0.00946956	-0.0194905
0.00369622	0.0159624	-0.0105413	-0.016196	-0.0173265	-0.0161976
-0.0167331	-0.0397431	-0.00223978	-0.0141439	-0.0228215	0.0117997
0.000153186	-0.0104736	-0.0116202	0.00460563	-0.00966642	-0.0124208
-0.0183189	-0.0257617	-0.00814217	-0.00020923	-0.0271128	0.00565178
-0.00972932	0.00179797	-0.011844	0.00354938	-0.0118796	-0.0116747
-0.0205427	-0.00987559	0.0259124	-0.00770138	-0.0094461	-0.0089282
-0.00631353	-0.0217884	-0.00401236	-0.0110532	0.0230409	-0.025957
-0.0203579	-0.0245684	-0.00284042	-0.012445	0.0116855	-0.0134846
	-0.00922913	0.0160697	-0.0010446	0.0202678	0.0217932
	-0.00607721		0.0128723	0.00362404	0.00568752
	-0.0172721		-0.0066837	0.00916812	-0.0169218
	0.00210417		-0.0145714	0.00240214	-0.0073999
			-0.0188229	0.0228126	0.00709896
			-0.0123598	-0.00149802	0.00347975
			0.00361485	0.00909325	0.00242275
			-0.0171973	-0.0096417	0.00041105
			0.0137951	-0.0051851	0.00406131
			0.00753186	-0.0012638	0.0224317
			-0.002595	-0.0047476	-0.0200675
			-0.017457	0.0006493	-0.0218205
			-0.0035188	0.0316375	0.0114745
			-0.0225623	-0.0011363	0.0113329
			0.00342131	0.00533146	0.0121677
			-0.000323	0.0130201	0.0129964
			-0.005014	0.0225722	-0.0037444
			0.0181977	0.00711546	-0.0029707
			-0.0012235	0.0136187	-0.0117919
			-0.0079343	-0.0054205	-0.0019739
			0.00897422	-0.0043056	-0.0058848
			0.00560009	-0.0166431	-0.0167661
			-0.0153127	0.00843725	-0.0226857
			-0.0208778	0.00334232	0.00659072
			-0.0112862	-0.0028452	-0.0148377
			-0.0095471	-0.0110458	0.0106385
				-0.0197176
				0.0133372
				-0.0061569
				-0.0334719
				-0.0241928
				0.00987359
				0.00493164
				0.00466734
				0.0121288
				-0.0047383
				0.0114931
				-0.008399
				-0.0028189
FA index
0.000109578	0.000275656	0.000237482	8.85926e-05	0.000232913	0.000215213	Variance
1.09578	2.75656	2.37482	0.885926	2.32913	2.15213	FA index

## Sheet: Fig 4
qPCR on epidermis > EcR-RNAi (Fig4a)
Eip>w	Eip>EcRi	E22C>w	E22C>EcRi
0.874848	0.210107	1.06989	0.427592
0.984474	0.124872	0.985522	0.0777388
1.16108	0.556167	0.948409	0.282037
Mean
1.0068	0.297049	1.00127	0.262456
SEM
0.0833793	0.131875	0.0359412	0.101467
FA data on epidermis > EcR-RNAi (Fig4c)
Eip>w	Eip_EcRi pan	E22C>w	E22C>EcRi pan
-0.0156374	-0.0187221	-0.012445	-0.01515
0.0129803	0.0401912	-0.0010446	-0.015315
-0.0150843	-0.0359734	0.0128723	-0.0189453
-0.0142912	-0.0302526	-0.0066837	-0.0173784
-9.57e-05	-0.0203379	-0.0145714	-0.0071284
-0.0053246	-0.0012463	-0.0188229	0.0339881
0.00738615	-0.0017795	-0.0123598	-0.006896
-0.0299132	-0.0070129	0.00361485	0.0134332
0.00951165	0.00930191	-0.0171973	-0.0025068
-0.0016447	-0.0026211	0.0137951	-0.0117143
-0.0053215	0.058643	0.00753186	0.035014
-0.0208183	0.0137233	-0.002595	-0.0027238
-0.0167749	-0.015154	-0.017457	0.00120916
-0.0209056	-0.0351099	-0.0035188	-0.0436032
-0.0059108	-0.0053606	-0.0225623	-0.0174998
0.00356949	0.0053515	0.00342131	0.00693461
0.0160491	-0.0004319	-0.000323	0.00676237
-0.0132104	0.00217747	-0.005014	-0.0121954
-0.0100663	-0.0107136	0.0181977	-0.0391298
-0.0121037	0.011465	-0.0012235	-0.0150925
-0.0113923	-0.0351047	-0.0079343	-0.0023225
-0.0127645	-0.01695	0.00897422	-0.0062897
-0.0190104	0.0258737	0.00560009	-0.0183449
	-0.0093096	-0.0153127	-0.0018011
	-0.0033199	-0.0208778
		-0.0112862
		-0.0095471
FA index
0.000138942	0.000506153	0.000127409	0.000326435	Variance
1.38942	5.06153	1.27409	3.26435	FA index

## Sheet: Fig 5
Ecdysterioids titers determination (Fig 5a)
Timepoint	dilp8KO							Mean	SEM	WT							Mean	SEM
wL3	71.6247	47.1056	74.9138					64.5481	8.77274	38.2013	46.4059	45.0375					43.2149	2.53774
0h APF	258.093	125.27	121.129	201.939	133.126	150.393	189	168.421	19.0596	121.129	123.182	109.507	113.148	112.004	83.4142	163.134	117.931	8.99927
2h APF	88.0107	136.255	78.4799	85.9965	85.9965			94.9477	10.4543	89.5027	131.75	175.332	104.313	119.046	137.248		126.199	12.1706
4h APF	36.72	31.5643	33.197	33.7624	33.421	49.1739		36.3064	2.66269	80.9156	82.2873	111.364	66.7024	62.1222	59.6475		77.1732	7.85808
6h APF	11.7073	17.2335	25.3681	7.42698	11.7334	18.9173		15.3978	2.61881	29.5117	55.9008	42.0056	10.3863	8.64999	9.47846		25.9888	8.12474
8h APF	31.0382	18.7446	12.1076	19.503	15.9158	27.834		20.8572	2.94163	22.5519	36.72	41.3054	7.97457	14.0886	9.10088		21.9569	5.81767
12h APF	18.7446	30.5207	52.2656	64.6995	59.6475	74.5918		50.0783	8.70888	69.5547	71.9329	59.7889	18.7261	32.4174	27.834		46.709	9.43896
qPCR on Ecdysone targets in wings at WPP (Fig 5b)
Target	w1118				Mean	SEM	dilp8KO/KO			Mean	SEM
EcR	1.40963	0.956631	0.916606	0.809037	1.02298	0.132598	1.51875	1.80452	1.98372	1.769	0.135394
E74A	1.41834	0.79068	1.11108	0.802556	1.03066	0.148992	1.70451	2.11494	2.36381	2.06109	0.192219
E74B	1.36759	0.838479	0.986647	0.883872	1.01915	0.120212	1.36361	2.35101	2.56395	2.09286	0.369768
E75A	1.37864	0.781345	1.02797	0.903077	1.02276	0.128868	0.621149	0.672963	1.16475	0.819622	0.173213
E78	1.43027	0.831833	1.2096	0.694874	1.04164	0.169191	1.47785	2.0109	1.99361	1.82746	0.174872
DHR3	1.86505	0.921875	0.968008	0.60084	1.08894	0.271281	2.66052	4.11811	3.14828	3.30897	0.42837
DHR4	3.13626	0.516669	0.796453	0.774845	1.30606	0.61337	6.25453	11.3483	6.73607	8.11296	1.62362
ftz-f1	1.23403	0.942677	1.01119	0.850117	1.0095	0.0817956	1.79595	2.04178	1.64238	1.8267	0.116317
br	1.19949	0.535915	1.38736	1.12129	1.06101	0.183721	2.57236	4.28322	2.5299	3.12849	0.577495
FA data on Rescue experiment (Fig 5c)
elavG80,nub>GFP,KO/+	elavG80,nub>EcI-RNAi,KO/+	elavG80nub>GFP,KO/ag54	elavG80nub>EcI-RNAi,KO/ag54
0.0176868	-0.0036788	0.00335332	-0.0001079
-0.0175515	-0.0158627	-0.0049868	0.00544755
-0.0021544	0.00389302	-0.0107169	-0.0033567
-0.0032787	0.00963828	-0.0136039	-0.0159331
-0.0036951	-0.0094972	-0.0035535	0.003084
-0.0116463	0.00925288	-0.0080412	-0.0085572
0.00380931	-0.0110002	0.0182715	-0.0049892
0.00858744	0.00012026	-0.0111269	0.00022566
-0.0015337	-0.0054832	-0.0192817	0.00255201
0.00531032	0.0135888	-0.0091918	-0.009338
0.0159293	-0.0023915	0.0088628	0.00508648
-0.019572	0.00937473	-0.0290415	-0.0194405
0.00363087	-0.0151653	-0.0048791	-0.002894
-0.0050038	-0.0080487	-0.0229491	-0.0081851
0.00052854	-0.0009782	0.0341067	-0.001191
-0.0089654	0.00775303	-0.0081844	0.00134328
0.00763126	0.00186173	-0.0061724	-0.0034833
0.00642238	-0.0083521	-0.0011863	0.00417796
0.0061365	0.0141262	-0.0015222	-0.025211
-0.0023689	0.00220724	0.00923854	-0.0096406
0.010942	0.0205163	-0.0097385	0.0074483
0.00032766	-0.002099	-0.0237935	-0.0032585
-0.006036	0.0146887	0.00696638	0.00208212
0.00052251	0.00817843	-0.0037796	0
0.00884224	0.00182449	-0.0063158	0
0.00477429	0.00077422	-0.0029337	0.00390556
-0.0030555	-0.0073128	-0.0074835	-0.0125448
0.00676003	-0.011073	-0.0166134	-0.0004139
0.0110881	-0.0070741	0.0283949	0.00629769
-0.0138026	0.0092208	-0.0241813	0.00155675
0.00390344		0.00310514	-0.015851
			-0.0080986
			-0.0204785
			-0.000116
			-0.0020784
			-0.0063567
			-0.0097754
			-0.0081761
			0.0115059
			-0.0203977
			-0.0012118
			0.013678
			0.00873108
FA index
8.08403e-05	9.04436e-05	0.000201893	7.84919e-05	Variance
0.808403	0.904436	2.01893	0.784919	FA index
PH3+ cells over wing volume (Fig 5d)
	dilp8KO/+										Mean	SEM	dilp8KO/KO									Mean	SEM
0h APF	40.7	37.3	22.5	25.9	38.4	42.8	22.6	39.9			33.7625	3.03185	36.2	29.4	27.8	29.3	21.2	17				26.8167	2.76748
2h APF	22.3	18.9	29.9	9.38	21.8	19.1	25.8	30.2	31	17.1	22.548	2.16926	9.51	5.55	9.56	6.58	3.35	14.9	6.09	11.2		8.3425	1.30189
4h APF	1.62	1.27	0.974	1.92	3.27	3.04	3.17				2.18057	0.364219	2.51	0	2.19	0	1.19	0.354	0.934	1.78	0	0.995333	0.328341

## Sheet: Fig S1
FA adult wing area (Fig S1a)
nubGFO KO+	nubGFO KOKO
-0.00499	0.013703
0.00972	-0.01474
-0.0113	0.040736
-0.01028	0.014694
-0.01415	-0.05294
-0.01284	0.024833
-0.013	0.005501
0.005362	0.010455
-0.0092	-0.01777
0.006111	-0.01103
-0.00883	-0.00582
-0.02224	-0.00021
-0.0072	-0.03239
-0.0183	-0.02244
0.00781	0.035864
-0.00175	-0.00668
-0.00133	-0.00047
-0.00106	0.000844
0.014946	-0.01484
-0.00286
-0.0073
-0.00641
0.004136
-0.00419
FA index
8.38296e-05	0.000519945	Variance
0.838296	5.19945	FA index
Adult wing size (Fig S1b)
nubGFO KO+	nubGFO KOKO
237228	231628
233618	217628
239387	240271
257871	250905
240405	222461
225846	242071
247131	252385
232921	234592
247336	221373
233762	226833
221198	238910
229525	230413
229421	223642
238556	216971
247712	233497
247097	239692
244188	229396
239960	224937
235134	194344
233406	227953
242547	221208
240506	229994
232249	249130
232645	233523
238736	235155
230984	251343
241558	231662
260261	226053
244915	228348
229497	239367
250306	229392
231963	231696
249565	222741
232226	225675
223754	241245
234079	228761
231545	223980
243113	197690
246518
248048
244490
240748
231930
233983
244533
241088
231748
234824
Mean
238543	230181
SEM
1196.97	1983.75

## Sheet: Fig S2
FA data on nub > dil8-RNAi (Fig S2a)
nub>w	nub>d8TRIP	nub>d8GD
-0.0047753	-0.0057558	-0.0176326
-0.0139608	-0.0085949	-0.0093134
-0.0007662	0.00061595	-0.0078274
-0.0247648	-0.0119636	-0.0134492
-0.0047959	0.021142	0.005485
0.00138475	-0.0085713	-0.0129487
0.0111514	-0.0078694	-0.0104127
0.025266	0.00273351	-0.005741
-0.0018879	0.00149937	-0.0097047
-0.0088646	0.0118119	-0.0075232
0.00191345	-0.0183988	-0.0140481
-6.05e-05	0.00310864	0.00607974
-0.0048676	-0.0065795	-0.0121336
0.0116387	0.00506621	-0.0031133
-0.0079631	0.00579351	0.0065023
-0.0066496	0.00401023	0.0055644
-0.0015322	0.0175414	0.00197556
0.00167152	-0.0032972	0.00055822
-0.0055314	0.0122011	-0.013218
0.00816315	-0.0461406	-0.0087735
-0.0004628	0.0160917	0.00450726
-0.0125827	-0.0039977	-0.0137038
0.00369585	0.00405427	-0.0085423
-0.010376	-0.003793	-0.0147221
-0.0097813	0.0121474	-0.0149854
0.00704636	0.00840868	-0.0029639
0.00159588	0.00696457	-0.0091943
-0.0085455	0.00054145	0.00300719
0.00292524	-0.0105967	-0.0143845
	0.0146069
FA index
8.89745e-05	0.000170287	5.8154e-05	Variance
0.889745	1.70287	0.58154	FA index
qPCR on muscle > dilp8-RNAi (Fig S2d)
	mhc>			Mean	SEM	mef2>			Mean	SEM
control	1.16424	1	0.506204	0.890149	0.19774	0.482613	1	1.0824	0.855005	0.187709
dilp8-i	2.40204	0.88433	2.91424	2.06687	0.609476	0.794353	1.10994	0.446322	0.783538	0.191646
FA data on muscle > dil8-RNAi (Fig S2e)
mhc>w	mhc>d8i	mef2>w	mef2>d8i
-0.0156215	0.00737965	-0.0151936	0.016187
-0.00591333	0.00327273	-0.00740284	0.00475999
-0.00669849	-0.00385145	0.00494194	0.000658652
-0.0107808	0.00708014	-0.00933086	-0.0071952
0.017068	-0.0050321	-0.00504162	0.00320552
-0.0129505	-0.0131984	-0.00365405	0.00348718
0.0223851	0.00765243	-0.000407692	0.00380577
-0.00329549	0.0113561	-0.0272663	0.00968409
0.00162008	-0.00192154	-0.0208907	-0.00815441
-0.00102413	0.0110604	0.0010452	0.0161567
-0.0105937	-0.00543869	-0.0320805	-0.00240753
-0.0100507	0.0136203	-0.00306618	-0.00462647
-0.0260737	0.00411419	-0.0150908	0.00726055
-0.0173865	0.00523259	0.0119513	-0.00511308
-0.00550038	-0.0131798	0.0169142	-0.00293821
-0.000237609	0.00762897	-0.0235048	-0.0109263
-0.0102476	0.00116909	-0.0004318	-0.005718
-0.0130932	0.00145416	0.00532665	-0.00773487
0.00332306	0.0150602	0.00521278	-0.0072854
-0.00429722	0.0139678	-0.0231996	0.00811027
0.0100625	0.012096	0.00857149	0.0330255
0.00369983	-0.00397495	-0.00293489	-0.00512958
0.00128599	0.0113014	-0.0141597	0.0115472
-0.00648117	0.0137678	-0.00453861	0.0255817
-0.00876389	-0.0174293	0.0049745	-0.0157428
-0.0189519	0.00631323	-0.00726694	0.00834307
0.00197442	-0.00847599	-0.0114585	0.0229435
-0.0125432	0.00526434	-0.00571976
0.0246572	-0.00702618	0.000890317
0.000462946		0.00924136
FA index
0.000133705	8.26857e-05	0.000144751	0.000141429	Variance
1.33705	0.826857	1.44751	1.41429	FA index

## Sheet: Fig S3
qPCR in E22C > candidates (Fig S3a)
E22C>w	dilp8i-TRIP	yki i V20	sd i	jub i	xrp1 i	bsk DN
0.725632	0.0352473	0.412332	2.26408	1.99723	0.942286	0.847569
1.30136	0.0147283	1.23233	0.496446	0.919719	0.431431	0.424945
1.05897	0.0690029	0.48811	0.67497	0.791004	0.70634	1.16447
1.35712	0.0216347
0.520449	0.0173186
1.4158	0.549414
Mean
1.06322	0.117891	0.710924	1.14517	1.23599	0.693352	0.812327
SEM
0.15011	0.08669	0.26162	0.561826	0.382433	0.147614	0.214208
qPCR in Eip71CD > candidates (Fig S3b)
Eip>w	dilp8i-TRIP	EcR-DN	EcRi pan	Yki i-KK
0.66633	0.284603	0.0164516	0.249976	1.1484
1.20147	0.100889	0.0104834	0.196492	1.39826
1.2491	0.0932821	0.013798	0.138658	0.839839
Mean
1.03897	0.159591	0.0135776	0.195042	1.12883
SEM
0.186825	0.0625444	0.00172639	0.0321428	0.161499

## Sheet: Fig S4
Pupariation curves control vs dilp8KO mutant (Fig S4a)
h AED	dilp8KO/KO					Mean	SEM	dilp8KO/+					Mean	SEM
108	0	0	0	0	0	0	0	0	0	0	0	0	0	0
110	0	0	0	0	0	0	0	0	0	0	0	0	0	0
112	0	0	0	0	0	0	0	0	0	0	0	0	0	0
114	0	0	0	0	0	0	0	0	0	0	0	0	0	0
116	0	0	0	0	0	0	0	0	0	0	0	0	0	0
118	0	0	0	0	0	0	0	0	0	0	0	0	0	0
120	0	0	0	0	0	0	0	0	0	0	0	0	0	0
122	0	0	0	0	0	0	0	0	0	0	0	0	0	0
124	0	0	0	0	0	0	0	0	0	0	0	0	0	0
126	0	0	0	0	0	0	0	0	0	0	0	0	0	0
128	0	0	2.5641	0	0	0.512821	0.512821	0	0	0	0	2.85714	0.571429	0.571429
130	2.04082	0	2.5641	0	2.85714	1.49241	0.623151	0	0	0	5.12821	8.57143	2.73993	1.76397
132	4.08163	4.87805	7.69231	6.81818	5.71429	5.83689	0.648878	3.33333	0	3.57143	7.69231	25.7143	8.06227	4.57854
134	8.16327	7.31707	10.2564	11.3636	5.71429	8.56293	1.01337	3.33333	6.89655	7.14286	12.8205	34.2857	12.8958	5.55906
136	18.3673	24.3902	17.9487	25	14.2857	19.9984	2.04696	10	13.7931	25	20.5128	45.7143	23.004	6.24457
138	30.6122	36.5854	30.7692	40.9091	25.7143	32.918	2.63756	26.6667	27.5862	35.7143	38.4615	60	37.6857	6.02426
140	55.102	63.4146	48.718	56.8182	42.8571	53.382	3.52098	46.6667	37.931	60.7143	41.0256	68.5714	50.9818	5.88296
142	79.5918	90.2439	64.1026	77.2727	54.2857	73.0993	6.27854	63.3333	55.1724	64.2857	48.718	80	62.3019	5.26106
144	85.7143	97.561	82.0513	86.3636	68.5714	84.0523	4.65967	86.6667	75.8621	67.8571	61.5385	88.5714	76.0992	5.23083
146	91.8367	100	92.3077	93.1818	88.5714	93.1795	1.87505	93.3333	82.7586	75	74.359	94.2857	83.9473	4.29176
148	97.9592	100	97.4359	95.4545	94.2857	97.0271	0.996549	93.3333	86.2069	89.2857	87.1795	100	91.2011	2.51745
150	97.9592	100	100	97.7273	100	99.1373	0.529571	96.6667	96.5517	92.8571	92.3077	100	95.6766	1.40955
152	100	100	100	100	100	100	0	100	100	100	100	100	100	0
154	100	100	100	100	100	100	0	100	100	100	100	100	100	0
156	100	100	100	100	100	100	0	100	100	100	100	100	100	0
158	100	100	100	100	100	100	0	100	100	100	100	100	100	0
160	100	100	100	100	100	100	0	100	100	100	100	100	100	0
Pupariation curves control vs Eip71CD > dilp8-RNAi (Fig S4b)
h AED	Eip>+					Mean	SEM	Eip>dilp8RNAi					Mean	SEM	w;dilp8RNAi					Mean	SEM
108	0	0	0	0	0	0	0	0	0	0	0	0	0	0	0	0	0	0	0	0	0
110	0	0	0	0	0	0	0	0	0	0	0	0	0	0	0	0	0	0	0	0	0
112	0	0	0	0	0	0	0	0	0	0	0	0	0	0	0	0	0	0	0	0	0
114	0	0	0	0	0	0	0	0	0	0	0	0	0	0	0	0	0	0	0	0	0
116	0	0	0	0	0	0	0	0	0	0	0	0	0	0	0	0	0	0	0	0	0
118	0	0	0	0	0	0	0	0	0	0	0	0	0	0	0	0	0	0	0	0	0
120	0	0	0	0	0	0	0	0	0	0	0	0	0	0	0	0	0	0	0	0	0
122	0	0	0	0	0	0	0	0	0	0	0	0	0	0	0	0	0	0	0	0	0
124	0	0	0	2.27273	0	0.454545	0.454545	0	0	0	0	0	0	0	0	0	4.7619	4.44444	0	1.84127	1.12866
126	4.54545	0	0	4.54545	4.7619	2.77056	1.13177	5.88235	3.57143	0	0	0	1.89076	1.21413	3.125	0	4.7619	11.1111	0	3.7996	2.04589
128	9.09091	0	0	11.3636	9.52381	5.99567	2.47729	17.6471	7.14286	2.43902	2.63158	0	5.9721	3.13834	3.125	0	9.52381	17.7778	0	6.08532	3.4012
130	18.1818	3.0303	4.25532	13.6364	11.9048	10.2017	2.87374	26.4706	10.7143	7.31707	5.26316	0	9.95302	4.48004	6.25	2.38095	14.2857	31.1111	2.85714	11.377	5.37447
132	22.7273	9.09091	6.38298	27.2727	21.4286	17.3805	4.07734	47.0588	17.8571	9.7561	10.5263	9.375	18.9147	7.20576	12.5	9.52381	23.8095	57.7778	2.85714	21.2937	9.72929
134	22.7273	15.1515	17.0213	38.6364	35.7143	25.8501	4.81119	64.7059	32.1429	19.5122	18.4211	15.625	30.0814	9.10978	25	16.6667	42.8571	73.3333	8.57143	33.2857	11.5132
136	36.3636	21.2121	34.0425	43.1818	40.4762	35.0553	3.80656	79.4118	46.4286	29.2683	39.4737	18.75	42.6665	10.3104	40.625	38.0952	47.6191	82.2222	17.1429	45.1409	10.5714
138	59.0909	30.303	51.0638	56.8182	57.1429	50.8838	5.31672	85.2941	57.1429	46.3415	63.1579	28.125	56.0123	9.4366	65.625	42.8571	52.3809	91.1111	31.4286	56.6806	10.2779
140	68.1818	42.4242	61.7021	75	69.0476	63.2712	5.62185	85.2941	60.7143	56.0976	84.2105	40.625	65.3883	8.57876	75	50	66.6667	97.7778	51.4286	68.1746	8.76343
142	81.8182	57.5758	74.4681	84.0909	78.5714	75.3049	4.71863	85.2941	64.2857	65.8537	89.4737	68.75	74.7314	5.25647	84.375	57.1429	66.6667	97.7778	68.5714	74.9067	7.19834
144	86.3636	78.7879	89.3617	93.1818	88.0952	87.1581	2.37393	91.1765	75	70.7317	89.4737	81.25	81.5264	3.97164	87.5	69.0476	71.4286	97.7778	82.8571	81.7222	5.28704
146	95.4545	84.8485	93.617	93.1818	97.6191	92.9442	2.17032	94.1176	85.7143	80.4878	94.7368	90.625	89.1363	2.69168	93.75	83.3333	85.7143	97.7778	91.4286	90.4008	2.63254
148	95.4545	90.9091	97.8723	93.1818	97.6191	95.0074	1.32961	97.0588	89.2857	87.8049	94.7368	96.875	93.1523	1.93876	100	92.8571	90.4762	100	94.2857	95.5238	1.92607
150	100	96.9697	100	97.7273	97.6191	98.4632	0.640634	100	92.8571	92.6829	97.3684	100	96.5817	1.62882	100	95.2381	100	100	100	99.0476	0.95238
152	100	100	100	100	100	100	0	100	100	100	100	100	100	0	100	100	100	100	100	100	0
154	100	100	100	100	100	100	0	100	100	100	100	100	100	0	100	100	100	100	100	100	0
156	100	100	100	100	100	100	0	100	100	100	100	100	100	0	100	100	100	100	100	100	0
158	100	100	100	100	100	100	0	100	100	100	100	100	100	0	100	100	100	100	100	100	0
160	100	100	100	100	100	100	0	100	100	100	100	100	100	0	100	100	100	100	100	100	0
Pupariation curves control vs Eip71CD > dilp8-RNAi (Fig S4c)
h AED	e22c>+					Mean	SEM	e22c>dilp8RNAi					Mean	SEM	w;dilp8RNAi					Mean	SEM
108	0	0	0	0	0	0	0	0	0	0	0	0	0	0	0	0	0	0	0	0	0
110	0	0	0	0	0	0	0	0	0	0	0	0	0	0	0	0	0	0	0	0	0
112	0	0	0	0	0	0	0	0	0	0	0	0	0	0	0	0	0	0	0	0	0
114	0	0	0	0	0	0	0	0	0	0	0	0	0	0	0	0	0	0	0	0	0
116	0	0	0	0	0	0	0	0	0	0	0	0	0	0	0	0	0	0	0	0	0
118	0	0	0	0	0	0	0	0	0	0	0	0	0	0	0	0	0	0	0	0	0
120	0	0	0	0	0	0	0	0	0	0	0	0	0	0	0	0	0	0	0	0	0
122	0	0	0	0	0	0	0	0	0	0	0	0	0	0	0	0	0	0	0	0	0
124	0	0	3.0303	0	0	0.606061	0.606061	0	6.66667	0	4.7619	0	2.28571	1.43174	0	0	2.08333	0	0	0.416667	0.416667
126	0	3.7037	6.06061	0	0	1.95286	1.2526	0	13.3333	2.43902	9.52381	0	5.05923	2.70601	0	4.16667	6.25	3.84615	0	2.85256	1.23553
128	0	11.1111	6.06061	0	0	3.43434	2.2496	4.16667	26.6667	4.87805	30.9524	3.0303	13.9388	6.11575	15.3846	12.5	12.5	11.5385	0	10.3846	2.67508
130	10.7143	14.8148	6.06061	3.44828	7.69231	8.54606	1.96077	12.5	33.3333	12.1951	45.2381	9.09091	22.4715	7.14273	23.0769	16.6667	31.25	15.3846	4.54545	18.1847	4.42046
132	25	33.3333	12.1212	6.89655	17.9487	19.06	4.67088	25	60	21.9512	61.9048	15.1515	36.8015	9.99218	30.7692	29.1667	37.5	30.7692	9.09091	27.4592	4.81165
134	42.8571	44.4444	36.3636	6.89655	38.4615	33.8047	6.88271	29.1667	60	34.1463	76.1905	15.1515	42.931	11.036	50	50	50	38.4615	20.4546	41.7832	5.7814
136	64.2857	48.1482	54.5455	17.2414	48.718	46.5877	7.889	41.6667	66.6667	53.6585	78.5714	27.2727	53.5672	9.02728	65.3846	66.6667	56.25	50	34.0909	54.4784	5.94283
138	64.2857	55.5556	72.7273	41.3793	58.9744	58.5844	5.18588	58.3333	80	70.7317	88.0952	36.3636	66.7048	9.05869	80.7692	75	70.8333	61.5385	47.7273	67.1737	5.78533
140	67.8571	66.6667	78.7879	55.1724	69.2308	67.543	3.76294	79.1667	80	87.8049	92.8571	39.3939	75.8445	9.45893	92.3077	79.1667	83.3333	61.5385	65.9091	76.451	5.65549
142	71.4286	66.6667	90.9091	65.5172	74.359	73.7761	4.57243	83.3333	80	90.2439	95.2381	54.5455	80.6722	7.04955	96.1539	87.5	87.5	65.3846	81.8182	83.6713	5.11356
144	85.7143	70.3704	100	75.8621	84.6154	83.3124	5.04453	87.5	80	90.2439	95.2381	72.7273	85.1419	3.96287	96.1539	87.5	100	76.9231	90.9091	90.2972	3.97184
146	92.8571	85.1852	96.9697	86.2069	92.3077	90.7053	2.20395	87.5	86.6667	90.2439	97.6191	81.8182	88.7696	2.59656	96.1539	91.6667	100	92.3077	95.4545	95.1165	1.49716
148	96.4286	88.8889	96.9697	100	92.3077	94.919	1.9427	91.6667	100	92.6829	97.6191	96.9697	95.7877	1.56712	96.1539	95.8333	100	96.1539	95.4545	96.7191	0.830271
150	100	92.5926	96.9697	100	97.4359	97.3996	1.35679	95.8333	100	97.561	100	100	98.6789	0.8539	100	100	100	100	97.7273	99.5455	0.454546
152	100	100	100	100	100	100	0	100	100	100	100	100	100	0	100	100	100	100	100	100	0
154	100	100	100	100	100	100	0	100	100	100	100	100	100	0	100	100	100	100	100	100	0
156	100	100	100	100	100	100	0	100	100	100	100	100	100	0	100	100	100	100	100	100	0
158	100	100	100	100	100	100	0	100	100	100	100	100	100	0	100	100	100	100	100	100	0
160	100	100	100	100	100	100	0	100	100	100	100	100	100	0	100	100	100	100	100	100	0
FA Data on ptth mutant (Fig S4d)
ptth+/-	ptth-/-
0.0087705	0.0169834
-0.00420013	-0.0059542
-0.00392186	0.0206983
-0.00210751	-0.0030518
0.00418729	0.0134205
-0.0100433	-0.0103192
0.00398091	0.002764
-0.00024256	0.0182577
-0.00145615	0.00789614
-0.00656797	-0.0145534
-0.010451	-0.0108012
-0.0124609	0.00317846
-0.00491214	0.00486127
-0.0112468	-0.0030244
-0.00022705	-0.0023371
-0.00155055	-0.010527
0.00735541	-0.0187633
-0.0195232	0.00508357
0.00406303	-0.0136294
-0.0118469	0.00479346
0.00497309	0.0108722
0.0144769	0.0156398
-0.00167687	-0.0001888
0.00784063	0.0038319
	5.1386e-05
	0.00013322
	-0.0070622
	-0.0161782
	-0.0067009
	0.00427039
	0.0167078
FA index
6.5697e-05	0.000117829	Variance
0.65697	1.17829	FA index
FA data on lgr3 downregulation (Fig S4e)
19xw1118	19xlgr3v22	18xw1118	18xlgr3v22
0.0121079	-0.03281	-0.0125535	-0.00366
0.000495648	-0.02977	0.00965132	0.023717
0.00329773	-0.01175	-0.00352707	0.003324
0.0119805	-0.03539	-0.0107905	-0.01694
0.0011693	-0.02635	-0.00795025	-0.02474
-0.00596755	-0.01541	-0.0072224	-0.03135
0.0260268	-0.03187	-0.00127389	-0.01868
0.00937452	-0.02826	-0.00452304	-8.79e-05
0.0279877	-0.0223	-0.0114099	-0.00852
0.00901465	-0.03396	0.0113928	-0.0352
-0.0211991	0.004582	-0.00936127	0.001022
0.00211517	-0.0045	-0.0045317	-0.01305
-0.0195931	-0.00181	-0.00312467	0.004901
-0.0203454	-0.01586	0.00349463	-0.01226
0.0145897	0.011627	-0.00290345	-0.01353
-0.00426188	-0.02009	0.00630357	0.005853
-0.0071438	0.016311	-0.015657	-0.00742
0.0172567	-0.00771	0.0040106	-0.01961
0.00629975	-0.0068	-0.00416649	0.000417
-0.015905	-0.0008	0.000700543	-0.02075
-0.00192449	-0.00742	-0.00622948	-0.03215
-0.0241623	0.000148	-0.0150094	-0.00854
-0.0122875	0.001208	-0.00853355	-0.02542
-0.0114024	-0.0058	-0.0126523	-0.01789
-0.000501174	-0.03982	-0.00195798	-0.0083
-0.0195815	0.003667	-0.0212545	-0.01244
-0.0004552	0.00054	0.00356426	-0.00565
-0.0138851	0.01734	-0.000262801	-0.0052
-0.00753575	-0.0016	-0.00203092	-0.01659
-0.0134577	-0.0089	0.0106483	-0.01427
-0.0113325	-0.00744	-0.00601835	-0.01778
-0.00337923	-0.01507	-0.00528388	-0.01701
-0.0162173	-0.00943	-0.00708392	-0.01815
-0.00908246	-0.00847	-0.0132549	0.013196
-0.00531215	0.024119	0.000198461	-8.6e-05
-0.0207141	0.010175	-0.000174974	-0.00937
-0.0180557	-0.00458	-0.00723041	-0.0039
-0.0209766	-0.00543	-0.0115841	-0.01102
0.0101344	0.016246	-0.0112248	-0.01956
0.0281341	0.008067	-0.00560176	-0.00768
0.00138945	-0.01497	-0.0083527	-0.0137
-0.0092411	0.001605	-0.0156349	-0.00383
0.00545749	0.018809	0.00734865	-0.00558
-0.00377744	-0.00456	0.0141489	-0.00843
0.00664473	0.002282	0.000511422	0.022727
-0.00364569	0.020511	-0.0400399	-0.02827
0.00134962	0.017885	-0.0254092
0.00245154	0.01999	-0.011399
0.00427036	0.022899	-0.0207325
-0.00439052	0.025969	0.0035203
-0.00488384	-0.00284	-0.0278086
-0.00526736	0.066946	-0.00471957
-0.00783895	0.003789	-0.0101368
-1.8e-05	0.013908	-0.00298643
0.00562409		-0.00427606
-0.00570631		-0.00431141
-0.0078898
0.00562923
FA index
0.000149534	0.000374561	9.60842e-05	0.00015918	Variance
1.49534	3.74561	0.960842	1.5918	FA index
FA Data on rescue with ptth-RNAi (Fig S4f)
act.GFP	act.ptth-i	act.GFP.d8iGD	act.ptth-i.d8iGD
-0.0205894	-0.00306	0.031851	-0.00998
-0.00413914	-0.02805	-0.01698	-0.0041
0.000233147	-0.02168	0.016644	-0.01378
-0.0006073	-0.01443	-0.0473	0.00697
0.00834927	-0.01136	-0.0204	-0.00875
-0.0303322	-0.0041	-0.00666	-0.01031
0.00237086	-0.00611	0.012227	-0.02842
-0.00508112	0.003154	-0.00771	-0.00896
-0.00373301	-0.01527	0.010149	-0.01953
-0.0148129	-0.02455	-0.00622	-0.0056
-0.0043767	-0.02511	0.007791	-0.00589
-0.000693885	0.003319	0.001697	-0.01053
-0.0214736	0.00011	-0.02404	-0.00851
-0.00946809	-0.00931	0.008969	-0.01071
-0.00619776	-0.00611	0.005621	-0.00464
-0.00511884	-0.01211	-0.01938	0.000505
-0.00681297	-0.01379	-0.02863	0.012823
0.00109621	-0.00782	-0.01172	-0.02517
-0.0187509	-0.00903	0.023947	-0.01861
-0.010922	-0.00843	-0.0066	-0.01251
-0.0088473	0.015695	0.004694	-0.01178
0.00870317	-0.01411	-0.01841	-0.00609
-0.0131857	0.005177	-0.01088	0.004562
-0.0156636	0.00349	-0.01988	-0.00509
-0.00248481	-0.00218	-0.00404	0.014196
0.00230028	-0.00805	-0.00546	-0.00265
-0.00375765	-0.00226	0.013561	-0.00811
0.00717359	-0.0053	-0.00844	-0.00866
-0.00616386	-0.01445	-0.00167	-0.00507
-0.0105555	0.00291	-0.00982	-0.0064
-0.0093794	-0.00884	-0.00626	-0.00035
-0.0322909	-0.01491
-0.00810491	-0.00461
-0.0137433	0.014684
-0.000285762
-0.0215654
-0.0279982
-0.0188254
-0.0236089
FA index
0.000107001	0.000102252	0.000266094	8.51627e-05	Variance
1.07001	1.02252	2.66094	0.851627	FA index
